# Supplementary material for: Camrelizumab-based induction chemoimmunotherapy in locally advanced stage hypopharyngeal carcinoma: phase II clinical trial
Source: Nat Commun. 2024 Jun 19;15:5251. doi: 10.1038/s41467-024-49121-3 (PMC11187213; doi:10.1038/s41467-024-49121-3)
Supplement: Supplementary file 4 — Supplementary Data 1 [file 41467_2024_49121_MOESM4_ESM.xlsx]

## Sheet: Supplementary Data 1
Supplementary Data 1. Surgical treatments of 10 patients in this trial
Patient ID	Surgical treatment period	Tumor involved sites of primary and cervical (CT+MRI+fibrolaryngoscope evaluation)	Presurgery cTNM (AJCC 8th)	Surgical treatments	Postoperative pathologic evaluation	Postoperative pTNM (AJCC 8th)
No.16	Post induce chemotherapy	Right oropharygeal wall, right posterior and lateral hypopharyngeal wall, right pyriform sinus, right arytenoepiglottic fold, right arytenoid, right postcricoid area, right thyroid cartilage and outer of larynx; right lymph node metastases in IIa and VI levels	T4aN2bM0	Total laryngectomy + partial hypopharyngectomy + right thyroid lobe and isthmus resection + right neck dissection + reconstructed by pectoralis major myocutaneous flap	Right pyriform sinus, right lateral hypopharyngeal wall, right epiglottis, right postcricoid, right thyroid, tumor size: 4x2x1.5 cm; right cervical lymph node metastasis in IIa level: 2.5x0.8x0.7 cm	T4aN1M0
No. 20	Post induce chemotherapy	Left pyriform sinus, bilateral posterior hypopharyngeal wall, postcricoid area, esophageal muscle, left thyroid and outer of larynx; right cervial lymph node metastasis in IIa level	T4aN1M0	Total laryngectomy + total hypopharyngectomy + esophagectomy + left thyroid lobe and isthmus resection + bilateral neck dissection + gastric pull-up	Bilateral posterior hypopharyngeal wall, left arytenoid, left thyroid, and esophageal muscle, tumor size: 3.5x3x2 cm; right cervical lymph node metastasis in IIa level : 0.8x0.7x0.5 cm	T4aN1M0
No. 22	Post induce chemotherapy	Right posterior hypopharyngeal wall, right pyriform sinus, postcricoid area; No cervical lymph node metastasis	T3N0M0	Partial hypopharyngectomy + bilateral neck dissection	Tumor cell was not found	Pathologic complete response
No. 32	Post induce chemotherapy	Left arytenoepiglottic fold, left arytenoid, left posterior hypopharyngeal wall, left pyriform sinus, left postcricoid area, left vocal cord and false vocal cord, left subglottis, left epiglottis, left paraglottic space, preepiglottic space, left thyroid cartilage and outer of larynx; Left cervical lymph node metastasis in IIa level	T4aN1M0	Total laryngectomy + partial hypopharyngectomy + left thyroid lobe and isthmus resection + left neck dissection + reconstructed by pectoralis major myocutaneous flap	Tumor cell was not found	Pathologic complete response
No. 47	Post induce chemotherapy	Bilateral arytenoepiglottic fold, posterior hypopharyngeal wall, right pyriform sinus, right paraglottic space, postcricoid area; bilateral cervical lymph node metastases in IIa level	T3N2cM0	Total laryngectomy + partial hypopharyngectomy + bilateral neck dissection + reconstructed by pectoralis major myocutaneous flap	Bilateral arytenoepiglottic fold, tumor size: 3x2.5x1.5 cm; left cervical lymph node metastasis in IIa level: 1.5x1x1 cm	T3N1M0
No. 13	Post induce chemotherapy	Right pyriform sinus, right paraglottic space, right vocal cord and false vocal cord, posterior hypopharyngeal wall, postcricoid area, right thyroid cartilage, right arytenoid cartilage; bilateral cervical lymph node metastases in IIa levels	T4N2cM0	Total laryngectomy + partial hypopharyngectomy + right thyroid lobe and isthmus resection + right neck dissection	Tumor cell was not found	Pathologic complete response
No. 07	During camrelizumab maintenance	Left pyriform sinus, left arytenoepiglottic fold, left arytenoid, left paraglottic space, left posterior hypopharyngeal wall, left postcricoid area, left thyroid cartilage and outer of larynx; left cervical lymph node metastases in IIa, IIb, and III levels	T4aN2bM0	Total laryngectomy + partial hypopharyngectomy + left thyroid lobe and isthmus resection + left neck dissection + reconstructed by pectoralis major myocutaneous flap	Left pyriform sinus, left lateral hypopharyngeal wall, postcricoid cartilage, left postcricoid area, epiglottis, left arytenoepiglottic fold, left arytenoid, left thyroid cartilage and outer of larynx; left cervical lymph node metastasis in IIa level, size:1.2x0.5x0.5cm	T4aN1M0
No. 28	During camrelizumab maintenance	Bilateral pyriform sinus, bilateral posterior hypopharyngeal wall, bilateral arytenoepiglottic fold, bilateral arytenoid, bilateral vocal cord and false vocal cord, bilateral paraglottic space and out of larynx, right epiglottis, right mucosa of base of tongue, and right oropharygeal wall	T4aN0M0	Total laryngectomy + partial hypopharyngectomy + right neck dissection + reconstructed by pectoralis major myocutaneous flap	Right pyriform sinus, right lateral hypopharyngeal wall, right epiglottis, right arytenoid, tumor size: 3.6x2.8x1.3 cm; Negative cervical lymph node metastasis.	T3N0M0
No. 12	During radiotherapy + immunetherapy	Bilateral arytenoepiglottic fold, bilateral arytenoid, bilateral postcricoid area; right cervical lymph node metastasis in IIa level	T3N1M0	Total laryngectomy + partial hypopharyngectomy + bilateral neck dissection	Tumor cell was not found	Pathologic complete response
No. 33	During radiotherapy + immunetherapy	Right pyriform sinus, right arytenoepiglottic fold, right posterior hypopharyngeal wall, right postcricoid area, right thyroid cartilage and outer of larynx; bilateral cervical lymph node metastases in IIa and IIb levels	T4aN2cM0	Total laryngectomy + partial hypopharyngectomy + right thyroid lobe and isthmus resection + bilateral neck dissection + reconstructed by pectoralis major myocutaneous flap	Right pyriform sinus, right arytenoepiglottic fold, right posterior hypopharyngeal wall, right postcricoid area, right thyroid cartilage and outer of larynx, tumor size: 4.3x4x3 cm; right cervical lymph node metastasis in IIa level, size: 2.5x1.5x1.2 cm	T4aN1M0
