# Supplementary material for: Camrelizumab-based induction chemoimmunotherapy in locally advanced stage hypopharyngeal carcinoma: phase II clinical trial
Source: Nat Commun. 2024 Jun 19;15:5251. doi: 10.1038/s41467-024-49121-3 (PMC11187213; doi:10.1038/s41467-024-49121-3)
Supplement: Supplementary file 6 — Source Data [file 41467_2024_49121_MOESM6_ESM.xlsx]

## Sheet: Table 1 Base line data
Table 1. Baseline clinical characteristics of 51 patients with LA HSCC
ID	Age	Sex 0: female; 1 male	Tumor site 0:Pyriform_sinus; 1: Postcricoid; 2: Posterior_pharyngeal_wall	T stages 7th 3: T3; 4: T4	N stages 7th 0: N0; 1; N1; 2: N2a; 3: N2b; 4: N2c	ENE 0: ENE negative; 1: ENE positive	esphagus involved 0: no involved; 1: involved	Thyroid cartilage involved 0: no involved; 1: involved	Vocal cord mobility 0: no involved; 1: partially involved; 2: fixed	CPS 0: <1; 1: >1	ECOG
1	36	1	0	4	3	0	1	1	2		0
2	59	1	0	3	1	0	0	0	0	0	0
3	57	1	0	3	1	0	0	0	2		0
4	35	1	0	4	3	0	1	1	2		0
5	58	1	0	3	1	0	0	0	1	0	0
6	69	1	2	3	1	0	1	0	0	0	0
7	60	1	0	4	3	0	1	1	2		0
8	57	1	0	4	1	0	1	1	2	0	0
9	55	1	0	4	1	0	0	1	2		0
10	62	1	0	3	1	0	0	0	0		0
11	68	1	0	4	3	0	0	1	2	0	0
12	65	1	0	4	4	0	1	0	2		0
13	62	1	0	4	4	0	1	1	2		0
14	57	1	2	3	3	1	0	0	0		0
15	67	1	2	4	1	0	1	0	0		0
16	55	1	0	4	3	0	0	1	0		0
17	66	1	0	3	3	1	0	0	0		0
18	56	1	0	3	3	0	0	0	1		0
19	48	1	0	3	3	0	0	0	0	0	0
20	57	1	0	3	4	0	1	0	0	0	0
21	59	1	0	3	3	0	0	0	1		0
22	64	1	2	4	4	0	1	0	0	0	0
23	48	1	0	3	4	1	1	0	2	1	0
24	59	1	0	4	4	0	0	1	2		0
25	65	1	1	4	4	0	1	0	1	0	0
26	67	1	0	3	1	0	0	0	1	1	0
27	57	1	2	4	4	0	1	1	0	0	0
28	56	1	0	3	1	0	0	0	2	0	0
29	49	1	2	3	1	0	0	0	0	1	0
31	39	1	0	3	3	1	0	1	1		0
30	59	1	0	4	3	0	0	1	2		0
32	56	1	0	4	4	0	1	1	2		0
33	51	1	2	4	4	0	1	0	2		1
34	55	1	0	3	4	1	0	0	0		1
35	52	1	0	4	3	1	0	1	2		1
36	64	1	0	3	0	0	0	0	0		1
37	46	1	1	3	4	0	0	0	1		1
38	66	1	0	3	4	1	0	0	0		1
39	64	1	0	3	3	0	0	0	0	1	1
40	66	1	0	4	1	0	0	0	0		1
41	50	1	2	4	3	0	1	0	0	0	1
42	64	1	0	4	3	1	0	1	0	1	1
43	56	1	0	3	3	1	0	0	1	1	1
44	64	1	0	4	3	1	0	1	1	1	1
45	47	1	0	3	3	0	0	0	0		1
46	53	1	0	3	1	1	0	0	2		1
47	59	1	0	4	4	1	0	0	2		1
48	47	1	0	3	1	0	0	0	0		1
49	59	1	2	4	4	1	0	1	2	1	1
50	49	1	1	4	4	1	1	0	0	0	1
51	62	1	0	3	3	1	0	0	0		1

## Sheet: Table 2 Adverse events data
	Table 1. Adverse events in the intention-to-treat population
	Induction chemoimmunotherapy related adverse events *
ID	RCCEP_IC	Alopecia_IC	Pneumonia_IC	Fever_IC	Rash_IC	Fatigue_IC	Nausea_vomiting_IC	Hypothyroidism_IC	TSH_decrease_IC	Leukopenia_IC	Neutropenia_IC	Thrombocytopenia_IC	Anemia_IC	Increased_ALT_IC	Increased_AST_IC	Total_bilirubin_elevation_IC	Conjugated_bilirubin_concentration_elevation_IC	Albuminuria_IC	Increased_creatine_kinase_IC	Increased_urea_nitrogen_IC	Arthralgia_Myalgia_IC	Constipation_IC	Diarrhea_IC	Tuberculosis_recurrence_IC	Hand_foot_syndrome_IC	Hypokalemia_IC
1	1	1	0	0	1	1	1	0	0	0	0	0	0	0	0	0	0	0	0	0	0	0	0	0	0	0
2	1	1	0	0	0	0	0	0	0	0	0	0	0	0	0	0	0	0	0	0	0	0	1	0	0	0
3	1	1	0	0	0	1	1	0	0	0	1	0	1	0	0	0	1	0	0	0	0	0	0	0	0	0
4	1	1	0	1	0	1	0	0	0	0	0	0	0	0	0	0	0	0	0	0	0	0	0	0	0	0
5	1	1	2	0	0	0	1	0	0	0	0	0	1	0	0	0	0	0	0	1	0	0	0	0	0	0
6	1	1	3	0	1	0	1	0	0	1	3	0	1	0	0	0	0	0	0	0	0	0	0	0	0	0
7	1	1	0	0	0	1	1	0	0	0	0	0	1	1	0	0	0	1	0	0	0	0	0	0	0	0
8	1	1	0	0	0	1	0	0	0	0	0	0	0	0	0	0	0	0	0	0	0	0	0	0	0	0
9	1	1	0	0	0	1	1	0	0	1	0	0	0	0	0	0	0	0	0	0	0	0	1	0	1	0
10	1	1	0	0	0	0	1	0	0	3	3	0	0	0	0	1	0	0	0	0	0	0	3	3	0	0
11	1	1	0	0	0	1	1	0	0	0	3	0	1	0	0	0	0	0	0	0	0	0	0	0	0	0
12	1	1	0	0	0	0	1	0	0	0	0	0	3	0	0	0	0	0	0	0	0	0	0	0	0	1
13	1	1	0	0	0	1	0	0	0	0	0	1	1	0	0	0	0	0	0	0	0	0	0	0	0	0
14	1	1	0	0	0	1	1	0	0	1	1	0	0	0	0	0	0	0	0	0	0	0	0	0	0	0
15	1	1	0	0	0	0	1	0	0	0	0	0	1	0	0	0	0	1	0	1	0	0	0	0	0	0
16	1	1	0	0	0	1	1	0	0	0	0	0	1	0	0	0	0	0	0	1	0	0	0	0	0	0
17	1	1	0	0	0	1	1	0	0	0	0	0	1	0	0	0	0	0	0	1	0	1	0	0	0	1
18	1	1	0	0	0	0	1	0	0	0	1	0	0	0	0	0	0	0	0	0	0	1	0	0	0	0
19	1	1	0	0	0	1	1	0	0	0	0	0	0	0	0	0	0	0	4	0	3	0	0	0	0	0
20	1	1	0	0	0	0	0	0	0	0	0	0	0	0	0	0	0	0	0	0	0	0	0	0	0	0
21	0	1	0	0	0	1	1	0	0	0	0	0	0	0	0	0	0	0	0	0	0	0	0	0	0	0
22	1	1	0	0	0	0	1	0	0	0	0	0	1	0	0	0	0	0	0	0	0	0	0	0	0	0
23	0	1	0	0	1	1	1	0	1	0	0	0	3	0	0	0	0	0	0	0	0	0	0	0	0	0
24	1	1	0	0	0	1	1	0	0	0	0	0	0	0	0	0	0	0	0	0	0	0	0	0	0	0
25	1	1	0	0	0	1	1	1	0	0	0	0	1	0	0	0	0	0	0	0	0	0	0	0	0	0
26	1	1	0	0	0	0	1	0	0	0	0	0	0	0	0	0	0	0	0	0	0	0	0	0	0	0
27	1	1	0	1	3	1	1	0	0	0	0	0	0	0	0	0	0	1	0	0	0	0	1	0	0	0
28	1	1	0	0	0	1	0	0	0	0	0	0	1	0	0	0	0	0	0	0	0	0	1	0	0	0
29	1	1	0	0	0	1	1	0	1	0	0	0	1	0	0	0	0	0	0	0	0	0	0	0	0	0
31	1	1	0	0	0	1	1	1	1	0	1	0	1	0	0	0	0	0	0	0	0	0	3	0	0	0
30	3	1	0	0	0	0	1	0	0	3	3	0	0	0	0	0	0	0	0	1	0	0	1	0	0	0
32	0	1	0	0	0	0	1	0	0	0	0	0	0	0	0	1	0	0	0	0	0	0	0	0	0	0
33	1	1	0	0	0	1	1	0	0	3	3	3	0	1	1	0	0	1	0	0	0	0	0	0	0	0
34	1	1	0	0	0	0	1	0	0	1	0	0	3	0	0	0	0	0	0	0	0	0	0	0	0	0
35	1	1	0	0	0	0	0	1	0	0	0	0	0	0	0	0	0	0	0	0	0	0	0	0	0	0
36	1	1	0	0	0	1	1	0	1	1	3	1	1	0	0	0	0	0	0	1	0	0	3	0	0	0
37	1	1	0	0	0	0	1	0	0	1	1	0	0	0	0	0	0	1	0	0	0	0	0	0	0	0
38	1	1	0	0	1	0	1	0	0	0	0	3	0	0	0	0	0	0	0	1	0	0	0	0	0	0
39	1	1	0	0	0	1	1	0	0	1	0	0	0	0	0	0	0	0	0	0	0	0	1	0	0	0
40	1	1	0	1	0	0	1	0	1	1	1	0	1	0	0	0	0	0	0	1	0	0	0	0	0	0
41	1	1	0	0	0	0	1	0	0	1	0	0	1	0	0	0	0	0	0	0	0	0	0	0	0	0
42	1	1	0	0	0	0	0	0	1	0	0	0	0	0	0	0	0	1	0	0	0	0	0	0	0	0
43	1	1	0	0	0	1	1	0	0	0	0	0	1	0	0	0	0	0	0	1	0	1	0	0	0	0
44	0	1	0	0	0	1	1	0	0	0	0	0	0	0	0	0	0	0	0	1	0	0	0	0	0	0
45	1	1	0	1	1	1	1	0	0	0	0	0	0	0	0	0	0	0	0	0	0	0	1	0	0	0
46	0	1	0	0	0	0	1	0	0	0	0	0	0	0	0	0	0	0	0	0	0	0	0	0	0	0
47	1	1	0	0	0	1	0	0	0	1	0	0	0	0	0	0	0	0	0	0	0	0	0	0	0	0
48	1	1	0	0	0	1	1	0	0	0	0	0	0	0	0	0	0	0	0	0	0	0	0	0	0	0
49	1	1	0	0	0	1	1	0	0	3	3	3	0	0	0	0	0	0	0	0	0	0	1	0	0	0
50	1	1	0	0	0	1	0	0	0	1	0	1	1	0	0	1	1	0	0	0	0	0	0	0	1	0
51	1	1	0	0	1	0	1	0	0	0	0	0	1	0	0	0	0	0	0	1	0	0	0	0	0	0
* 0: no AE occurence; 1: AE grade 1 - 2; 3: AE grade 3; 4: AE grade 4

## Sheet: Fig. 2 Treatment data
Figure 2. Clinical information and survival data of this study
ID	response_diameter_evaluation	OS_month	OS_event	PFS_month	PFS_event	LPR_month	LPR_event	ORR
1	-38.9	42.3	0	42.3	0	42.3	0	0
2	-71.4	41.8333	0	41.8333	0	41.8333	0	0
3	-26.3	7.83333	1	4.03333	1	7.83333	1	1
4	-12	10.8333	1	5.66667	1	10.8333	1	1
5	-44.4	36.6333	0	36.6333	0	36.6333	0	0
6	-32.4	32.9667	1	32	1	32.9667	1	0
7	-44.4	21.4333	1	6.16667	1	6.16667	1	0
8	-40	23.2	1	19.5333	1	23.2	1	0
9	-42.9	32.4	0	32.4	0	32.4	0	0
10	-41.9	32.1667	0	32.1667	0	32.1667	0	0
11	-46.7	31.7	0	31.7	0	31.7	0	0
12	-30	31.5333	0	31.5333	0	6.76667	1	0
13	-20.7	31.5333	0	31.5333	0	2.76667	1	1
14	-57.1	31.3	0	31.3	0	31.3	0	0
15	-43.9	30.4	0	30.4	0	30.4	0	0
16	-20	30.1667	0	30.1667	0	2.83333	1	1
17	-41.7	20.1667	1	13.3667	1	20.1667	1	0
18	-39.1	29.6	0	29.6	0	29.6	0	0
19	-76.7	28.9667	0	28.9667	0	28.9667	0	0
20	-27.3	28.0333	0	28.0333	0	3.06667	1	1
21	-46.2	27.7	0	27.7	0	27.7	0	0
22	-23.1	26.9	0	26.9	0	26.9	0	1
23	-46.9	26.8	0	26.8	0	26.8	0	0
24	-30.4	25.1333	0	25.1333	0	25.1333	0	0
25	-83.8	25.0333	0	25.0333	0	25.0333	0	0
26	-36.8	24.9	0	24.9	0	24.9	0	0
27	-59.1	24.8	0	24.8	0	24.8	0	0
28	-31.1	24.7	0	7.63333	1	7.73333	1	0
29	-70	24.6667	0	13.1667	1	24.6667	0	0
30	-42.3	24.4667	0	24.4667	0	24.4667	0	0
31	-46	20.4667	1	5.8	1	20.4667	1	0
32	-22.2	23.7333	0	23.7333	0	2.93333	1	1
33	-48	23.1667	0	5	1	5	1	0
34	-34.4	23.1	0	23.1	0	23.1	0	0
35	-45.5	21.9667	0	21.9667	0	21.9667	0	0
36	-50	20.4667	0	20.4667	0	20.4667	0	0
37	-41.3	20.3667	0	20.3667	0	20.3667	0	0
38	-53.8	18.0333	0	18.0333	0	18.0333	0	0
39	-73.9	16.3667	0	16.3667	0	16.3667	0	0
40	-60	14.9667	0	14.9667	0	14.9667	0	0
41	-2.5	6.4	1	5.46667	1	6.4	1	1
42	-40	13.3333	0	13.3333	0	13.3333	0	0
43	-60	12.6333	0	12.6333	0	12.6333	0	0
44	-81.8	12.1333	0	12.1333	0	12.1333	0	0
45	-55.6	11.7	0	11.7	0	11.7	0	0
46	-57.5	11.6333	0	11.6333	0	11.6333	0	0
47	-7.9	11.4	0	11.4	0	2.73333	1	1
48	-81.8	10.4667	0	10.4667	0	10.4667	0	0
49	-56.9	10.3667	0	10.3667	0	10.3667	0	0
50	-60	9.7	0	9.7	0	9.7	0	0
51	-70	9.33333	0	9.33333	0	9.33333	0	0

## Sheet: Fig. 3 Survival data
Figure 3. Survival data of this study
ID	diameter_pretreatment	T_8th	Esophagus	OS_month	OS_event	PFS_month	PFS_event	LPR_month	LPR_event	ORR
1	72	4	1	42.3	0	42.3	0	42.3	0	0
2	42	3	0	41.8333	0	41.8333	0	41.8333	0	0
3	38	3	0	7.83333	1	4.03333	1	7.83333	1	1
4	50	4	1	10.8333	1	5.66667	1	10.8333	1	1
5	36	3	0	36.6333	0	36.6333	0	36.6333	0	0
6	34	3	1	32.9667	1	32	1	32.9667	1	0
7	36	4	1	21.4333	1	6.16667	1	6.16667	1	0
8	45	4	1	23.2	1	19.5333	1	23.2	1	0
9	35	4	0	32.4	0	32.4	0	32.4	0	0
10	31	3	0	32.1667	0	32.1667	0	32.1667	0	0
11	30	4	0	31.7	0	31.7	0	31.7	0	0
12	40	3	1	31.5333	0	31.5333	0	6.76667	1	0
13	58	4	1	31.5333	0	31.5333	0	2.76667	1	1
14	21	3	0	31.3	0	31.3	0	31.3	0	0
15	41	3	1	30.4	0	30.4	0	30.4	0	0
16	50	4	0	30.1667	0	30.1667	0	2.83333	1	1
17	24	3	0	20.1667	1	13.3667	1	20.1667	1	0
18	23	3	0	29.6	0	29.6	0	29.6	0	0
19	30	3	0	28.9667	0	28.9667	0	28.9667	0	0
20	33	4	1	28.0333	0	28.0333	0	3.06667	1	1
21	26	3	0	27.7	0	27.7	0	27.7	0	0
22	39	4	1	26.9	0	26.9	0	26.9	0	1
23	32	4	1	26.8	0	26.8	0	26.8	0	0
24	23	4	0	25.1333	0	25.1333	0	25.1333	0	0
25	37	3	1	25.0333	0	25.0333	0	25.0333	0	0
26	19	3	0	24.9	0	24.9	0	24.9	0	0
27	8.8	4	1	24.8	0	24.8	0	24.8	0	0
28	27	3	0	24.7	0	7.63333	1	7.73333	1	0
29	30	3	0	24.6667	0	13.1667	1	24.6667	0	0
30	52	4	0	24.4667	0	24.4667	0	24.4667	0	0
31	50	3	0	20.4667	1	5.8	1	20.4667	1	0
32	45	4	1	23.7333	0	23.7333	0	2.93333	1	1
33	75	4	1	23.1667	0	5	1	5	1	0
34	32	3	0	23.1	0	23.1	0	23.1	0	0
35	22	4	0	21.9667	0	21.9667	0	21.9667	0	0
36	22	3	0	20.4667	0	20.4667	0	20.4667	0	0
37	36.75	3	0	20.3667	0	20.3667	0	20.3667	0	0
38	13	3	0	18.0333	0	18.0333	0	18.0333	0	0
39	23	3	0	16.3667	0	16.3667	0	16.3667	0	0
40	40	4	0	14.9667	0	14.9667	0	14.9667	0	0
41	40	4	1	6.4	1	5.46667	1	6.4	1	1
42	30	4	0	13.3333	0	13.3333	0	13.3333	0	0
43	40	3	0	12.6333	0	12.6333	0	12.6333	0	0
44	44	4	0	12.1333	0	12.1333	0	12.1333	0	0
45	27	3	0	11.7	0	11.7	0	11.7	0	0
46	40	3	0	11.6333	0	11.6333	0	11.6333	0	0
47	38	4	0	11.4	0	11.4	0	2.73333	1	1
48	44	3	0	10.4667	0	10.4667	0	10.4667	0	0
49	48.7	4	0	10.3667	0	10.3667	0	10.3667	0	0
50	25	3	1	9.7	0	9.7	0	9.7	0	0
51	40	3	0	9.33333	0	9.33333	0	9.33333	0	0

## Sheet: Fig. 4 Circulating cells data
Figure 4. Peripheral circulating lymphocyte
	CD3-CD19+ in total (% )
SD group	13	4.69	9.11	4.17
PR group	6.86	8.73	4.43	2.94	4.36	5.56	3.07	5.59
p = 0.1669
	CD3+CD19- in total (%)
SD group	26.5	71.8	56.9	69.9
PR group	21.3	66.4	72.3	69.4	41.4	88.2	60.9	38.9
p = 0.937
	CD8+ in CD3+ CD19- (%)
SD group	16	21	17.3	8.77
PR group	36.5	31.9	21.1	41.1	42.2	33.9	25.5	41.9
p = 0.0017
	CD4+ in CD3+ CD19- (%)
SD group	75.1	55.7	54.9	46
PR group	47.4	53.7	61.9	21.3	42.5	40.3	36.5	77.6
p = 0.3124
	CD123+CD303+ in total CD11c- (%)
SD group	3.86	1.08	1.68	0.7
PR group	0.21	0.67	0.84	0.63	0.59	0.56	0.41	0.66
p = 0.0263

## Sheet: Supplementary table 1 data
Table 2. Baseline clinical characteristics of 51 patients with LA HSCC
ID	Smoking 0: no smoking; 1 smoking	Drinking 0: no drinking; 1: drinking	Clinical stages 7th 3: III; 4: IVA	T stages 8th 3: T3; 4: T4	N stages 8 th 0: N0; 1: N1; 2: N2a; 3: N2b; 4: N2c; 5: N3a; 6: N3b	Clinical stages 8th 3: III; 4: IVA; 5: IVB
1	0	0	4	4	3	4
2	1	1	3	3	1	4
3	1	1	3	3	1	3
4	1	1	4	4	3	4
5	1	1	3	3	1	3
6	1	1	3	3	1	3
7	1	1	4	4	3	4
8	1	1	4	4	1	4
9	1	1	4	4	1	4
10	1	1	3	3	1	3
11	1	1	4	4	3	4
12	1	1	4	3	4	4
13	1	1	4	4	4	4
14	1	1	4	3	6	5
15	1	1	4	3	1	3
16	1	1	4	4	3	4
17	1	1	4	3	6	5
18	1	1	4	3	3	4
19	1	1	4	3	3	4
20	1	1	4	4	4	4
21	1	1	4	3	3	4
22	1	1	4	4	4	4
23	1	1	4	4	6	5
24	1	1	4	4	4	4
25	1	1	4	3	4	4
26	1	1	3	3	1	3
27	1	0	4	4	4	4
28	1	1	3	3	1	3
29	1	1	3	3	1	3
31	1	1	4	3	6	5
30	1	1	4	4	3	4
32	1	1	4	4	4	4
33	1	1	4	4	4	4
34	1	1	4	3	6	5
35	1	1	4	4	6	5
36	1	1	3	3	0	3
37	1	1	4	3	4	4
38	1	1	4	3	6	5
39	1	1	4	3	3	4
40	1	1	4	4	1	4
41	1	1	4	4	4	4
42	1	1	4	4	6	5
43	1	1	4	3	6	5
44	1	1	4	4	6	5
45	0	1	4	3	3	4
46	1	1	3	3	6	5
47	1	1	4	4	6	5
48	1	1	3	3	1	3
49	1	1	4	4	6	5
50	1	1	4	3	6	5
51	1	1	4	3	6	5

## Sheet: Supplementary table 2 data
Table 2. The whole treatment (induction chemoimmunotherapy + radioimmunotherapy + immunotherapy maintenance) related adverse events in the intention-to-treat population;
The whole treatment (induction chemoimmunotherapy *
+ radioimmunotherapy + immunotherapy maintenance) related adverse events	Alopecia_all	Dry_mouth_all	Dysgeusia_all	Pharyngeal_mucositis_all	Dysphagia_all	Pneumonia_all	Fever_all	Rash_all	Fatigue_all	Nausea_vomiting_all	Hypothyroidism_all	TSH_decrease_all	Leukopenia_all	Neutropenia_all	Thrombocytopenia_all	Anemia_all	Increased_ALT_all	Increased_AST_all	Total_bilirubin_elevation_all	Conjugated_bilirubin_concentration_elevation_all	Albuminuria_all	Increased_creatine_kinase_all	Increased_urea_nitrogen_all	Arthralgia_Myalgia_all	Constipation_all	Diarrhea_all	Tuberculosis_recurrence_all	Hand_foot_syndrome_all	Hypokalemia_all	Dyspnea_all
1	1	1	1	1	1	0	0	1	1	1	1	0	0	0	0	0	0	0	0	0	0	0	0	0	0	0	0	0	0	0
1	1	1	0	1	1	0	0	0	0	0	1	0	0	0	0	0	0	0	0	0	0	0	1	0	0	1	0	0	0	0
1	1	0	1	0	0	0	0	0	1	1	0	0	0	1	0	1	0	0	1	1	0	0	0	0	0	0	0	0	0	0
1	1	1	1	1	1	0	1	0	1	0	0	0	1	0	0	0	0	0	0	0	0	0	0	0	0	0	0	0	0	0
1	1	1	1	1	1	1	1	0	0	1	0	0	0	0	0	1	0	0	0	0	0	0	1	0	0	0	0	0	0	0
1	1	1	1	0	1	3	1	1	0	1	0	0	1	3	0	1	0	0	0	0	0	0	0	0	0	0	0	0	0	0
1	1	0	1	1	1	1	0	0	1	1	1	0	0	0	0	1	1	0	0	0	1	0	0	0	0	0	0	0	0	0
1	1	1	1	1	1	3	1	0	1	0	0	0	1	0	0	0	0	0	0	0	0	0	0	0	0	0	0	0	0	0
1	1	1	0	1	1	0	0	0	1	1	0	0	1	0	0	0	0	0	0	0	0	0	0	0	0	1	0	1	0	0
1	1	1	1	0	0	0	0	0	0	1	0	0	3	3	1	1	0	0	1	1	0	0	1	0	0	3	1	0	0	0
1	1	1	1	1	1	1	1	0	1	1	0	0	0	3	0	1	0	0	0	0	0	0	0	0	0	0	0	0	0	0
1	1	0	1	1	1	0	0	1	0	1	0	0	0	0	0	3	0	0	0	0	0	0	1	0	0	0	0	0	1	0
1	1	1	1	1	1	0	0	0	1	0	1	0	1	0	1	1	0	0	0	0	0	0	0	0	0	0	0	0	0	0
1	1	0	0	1	0	0	0	0	1	1	0	0	1	1	0	0	0	0	0	0	0	0	0	0	0	0	0	0	0	0
1	1	1	1	1	1	1	1	0	1	1	0	0	0	0	0	1	0	0	0	0	1	0	1	0	0	0	0	0	0	0
1	1	1	1	0	1	0	0	0	1	1	0	0	0	0	0	1	0	0	0	0	0	0	1	0	0	0	0	0	0	0
1	1	1	1	1	1	1	1	0	1	1	0	0	1	0	0	1	0	0	0	0	0	0	1	0	1	0	0	0	1	0
1	1	1	1	1	1	0	0	0	0	1	0	0	1	1	0	0	0	0	0	0	0	0	0	0	1	1	0	0	0	0
1	1	1	1	1	1	0	0	0	1	1	0	0	0	1	1	0	0	1	0	0	0	4	0	3	0	0	0	0	0	0
1	1	1	1	1	1	0	0	0	0	0	0	0	0	0	0	0	0	0	0	0	0	0	0	0	0	0	0	0	0	0
0	1	1	1	1	1	0	0	0	1	1	0	0	0	0	0	0	0	0	0	0	0	0	0	0	0	0	0	0	0	0
1	1	0	1	1	1	0	0	0	1	1	0	0	0	0	0	1	0	0	0	0	0	0	0	0	0	0	0	0	0	0
0	1	0	1	1	1	0	0	1	1	1	0	1	1	0	0	3	0	0	0	0	0	0	1	0	0	0	0	0	0	0
1	1	1	1	0	0	0	0	0	1	1	0	0	0	0	0	0	0	0	0	0	0	0	0	0	0	0	0	0	0	0
1	1	1	1	1	1	0	0	0	1	1	1	0	0	0	1	1	0	0	0	0	0	0	0	0	0	0	0	0	0	0
1	1	1	0	1	0	1	1	0	0	1	0	0	1	0	0	1	0	0	0	0	0	0	1	0	0	0	0	0	0	0
1	1	1	1	1	1	0	1	3	1	1	0	0	0	0	0	0	0	0	0	0	1	0	1	0	0	1	0	0	0	0
1	1	1	1	1	1	0	0	0	1	0	0	0	0	0	0	1	0	0	0	0	0	0	0	0	0	1	0	0	0	0
1	1	1	1	0	1	0	0	0	1	1	0	1	0	0	0	1	0	0	0	0	0	0	0	0	0	0	0	0	0	0
1	1	1	1	1	1	0	0	0	1	1	1	1	0	1	0	1	0	0	0	0	0	0	0	0	0	3	0	0	0	0
3	1	1	0	1	1	0	0	0	1	1	0	0	3	3	0	1	1	1	0	0	0	0	1	0	0	1	0	0	0	0
0	1	1	0	1	1	0	0	0	1	1	0	0	1	0	0	1	0	0	1	0	0	0	0	0	0	1	0	0	0	0
1	1	1	1	1	1	0	0	0	1	1	0	0	3	3	3	0	1	1	0	0	1	0	0	0	0	0	0	0	0	0
1	1	1	1	1	1	0	0	0	0	1	0	0	1	0	0	3	0	0	0	0	0	0	0	0	0	0	0	0	0	0
1	1	1	1	0	1	0	0	0	0	0	1	0	0	0	0	0	0	0	0	0	0	0	0	0	0	1	0	0	0	0
1	1	1	1	1	1	0	0	0	1	1	0	1	1	3	1	1	0	0	0	0	0	0	1	0	0	3	0	0	0	0
1	1	1	0	1	0	0	0	0	0	1	0	0	1	1	0	1	0	0	0	0	1	0	0	0	0	0	0	0	0	0
1	1	1	1	1	1	0	0	1	0	1	0	0	0	0	3	1	0	0	0	0	0	0	1	0	0	0	0	0	0	0
1	1	1	1	1	0	0	0	0	1	1	0	0	1	0	0	0	0	0	0	0	0	0	0	0	0	1	0	0	0	0
1	1	1	1	1	1	0	1	1	1	1	0	1	1	1	0	1	0	0	0	0	0	0	1	0	0	0	0	0	0	0
1	1	1	0	1	1	0	0	0	1	1	0	0	1	0	0	1	0	0	0	0	0	0	0	0	0	0	0	0	0	0
1	1	1	0	1	1	0	0	0	1	1	0	1	0	0	0	0	0	0	0	0	1	0	0	0	0	0	0	0	0	0
1	1	1	1	1	1	0	0	1	1	1	0	0	0	0	0	1	0	0	0	0	0	0	1	0	1	0	0	0	0	3
0	1	0	1	1	1	0	0	0	1	1	0	0	0	0	0	1	0	0	0	0	0	0	1	0	0	0	0	0	0	0
1	1	1	1	1	0	0	1	1	1	1	0	0	0	1	0	0	0	0	0	0	0	0	0	0	0	1	0	1	0	0
0	1	1	0	0	1	0	0	0	0	1	0	0	1	1	0	1	0	0	0	0	0	0	1	0	0	0	0	0	0	0
1	1	1	1	1	1	0	0	0	1	0	0	0	1	1	0	1	0	0	0	0	0	0	0	0	0	1	0	0	0	0
1	1	1	1	1	1	0	0	0	1	1	0	0	3	3	0	1	0	0	0	0	0	0	0	0	0	0	0	0	0	0
1	1	1	1	1	1	0	0	0	1	1	0	0	3	3	3	0	0	0	0	0	0	0	1	0	0	1	0	0	0	0
1	1	1	0	0	1	0	0	0	1	0	0	0	1	0	1	1	0	0	1	1	0	0	0	0	0	0	0	1	0	0
1	1	1	1	1	1	0	0	1	0	1	0	0	1	3	0	0	0	0	0	0	1	0	0	0	0	0	0	0	0	0

## Sheet: Supplementary fig. 3 data
Supplementary Figure 3. Peripheral circulating lymphocyte
	CD3- CD19+ in total (%)
SD group	2.68	13	4.69	7.23	6.22	1.23	2.16	9.11	4.17
PR group	6.86	8.73	6.54	11.3	4.43	2.94	7.33	7.21	5.53	2.55	7.56	4.36	9.88	5.56	3.07	8.8	11.03	1.07	1.99	3.32	9.56	10.22	6.56	4.99	4.23	5.59	9.85	7.84
p = 0.3114
	CD3+ CD19- in total (%)
SD group	75.1	26.5	71.8	36.5	64.3	44.3	80.6	56.9	69.9
PR group	21.3	66.4	71.2	79.9	72.3	69.4	59.8	24.4	36.9	56.9	52.4	41.4	59.8	88.2	60.9	66.8	64.4	25.9	28.8	71.9	19.2	77.7	43.6	41.9	30.8	38.9	21.9	26.3
p = 0.8208
	CD8+ in CD3+ CD19- (%)
SD group	19.5	31.5	16	21	36	19	17.3	8.77	19.2
PR group	36.5	31.9	24.6	22.9	21.1	41.1	40.5	27.7	25	25.5	42.2	35.6	29.8	25.6	22.3	19.9	21.3	19.6	16.9	33.9	28.4	25.5	19.6	18.7	22.5	41.9	26.6	17.6
p = 0.0570
	CD4+ in CD3+ CD19- (%)
SD group	63.2	26.1	75.1	55.7	58.5	67.1	54.9	46	58.3
PR group	47.4	53.7	57.6	22.9	61.9	21.3	26.5	47.5	65.8	46.7	42.5	81.5	63.2	22.5	76.6	49.5	50.3	26.5	62.5	40.3	51.2	36.5	29.8	49.5	50.3	77.6	59.8	49.2
p = 0.1850
